# Supplementary material for: Loss of ERβ in Aging LXRαβ Knockout Mice Leads to Colitis
Source: Int J Mol Sci. 2023 Aug 5;24(15):12461. doi: 10.3390/ijms241512461 (PMC10419301; doi:10.3390/ijms241512461)
Supplement: Supplementary file 1 [file ijms-24-12461-s001.zip]

Archive with 1 entries (1 files):
- ijms-2529475-supplementary.pdf
